# Supplementary material for: Application of Immersive Virtual-Reality-Based Puzzle Games in Elderly Patients with Post-Stroke Cognitive Impairment: A Pilot Study
Source: Brain Sci. 2022 Dec 31;13(1):79. doi: 10.3390/brainsci13010079 (PMC9856594; doi:10.3390/brainsci13010079)
Supplement: Supplementary file 1 [file brainsci-13-00079-s001.zip]

Archive with 2 entries (2 files):
- Supplementary materials.pdf
- The example of VR training video.mp4
